# Supplementary material for: Synergistic Effects of B-F/B-S and Nitrogen Vacancy Co-Doping on g-C3N4 and Photocatalytic CO2 Reduction Mechanisms: A DFT Study
Source: Molecules. 2022 Nov 6;27(21):7611. doi: 10.3390/molecules27217611 (PMC9655722; doi:10.3390/molecules27217611)
Supplement: Supplementary file 1 [file molecules-27-07611-s001.zip]

Archive with 1 entries (1 files):
- molecules-1958754-supplementary.pdf
